# Supplementary material for: The Effect of 24 h Shift Work on the Nutritional Status of Healthcare Workers: An Observational Follow-Up Study from Türkiye
Source: Nutrients. 2024 Jun 29;16(13):2088. doi: 10.3390/nu16132088 (PMC11243474; doi:10.3390/nu16132088)
Supplement: Supplementary file 1 [file nutrients-16-02088-s001.zip]

Archive with 1 entries (1 files):
- nutrients-3065750-supplementary.pdf
